# Supplementary material for: Ex Situ Breeding and Conservation of Osmoderma Species: A Systematic Review and Evidence-Based Breeding Guidelines for Reintroduction
Source: Insects. 2026 Jan 14;17(1):94. doi: 10.3390/insects17010094 (PMC12842542; doi:10.3390/insects17010094)
Supplement: Supplementary file 1 [file insects-17-00094-s001.zip]

Archive with 1 entries (1 files):
- insects-4063205-supplementary.xlsx
