# Supplementary material for: Ex Situ Breeding and Conservation of Osmoderma Species: A Systematic Review and Evidence-Based Breeding Guidelines for Reintroduction
Source: Insects. 2026 Jan 14;17(1):94. doi: 10.3390/insects17010094 (PMC12842542; doi:10.3390/insects17010094)
Supplement: Supplementary file 1 [file insects-17-00094-s001.zip › insects-4063205-supplementary.xlsx]

## Sheet: Sheet1
			Table S1. Annotated Comparative Table of Osmoderma Genus Studies.
			Authors	Study duration	Geographic Region	Study Type	Research Focus	Breeding	Applied Methods	Outcomes	Insights
			Bußler & Müller 2008	2006-2007	Germany	Applied methodological field study	Vacuum sampling as an alternative to pitfall traps, flight interception, or fragment searches for O. eremita larvae	Larval detection	Backpack vacuum cleaner, wood mould sieving	Osmoderma eremita detected in 39 of 127 trees (31%). Larval survival: 90% of larvae sucked up survived and were returned alive. Confirmed O. eremita presence in all eight Natura 2000 areas studied	The vacuum method is not harmless: even in this trial, ~10% of O. eremita larvae died after being sucked up, raising ethical and conservation concerns. Despite being promoted as “non-destructive,” it still disturbs and stresses larvae during handling and may damage fragile frass structures essential for development
			Carpaneto et al. 2010	From 19 July 2004 to 28 August 2004	Italy	Observational field study	O. eremita conflict between conservation of saproxylic beetles in hollow trees and public safety risks from old trees in urban parks	Larval and adult ecology, breeding habitat requirements	Pitfall traps, collection of wood mould, statistical analyses	Hermit beetle preference for deep cavities with high vertical distance to wood mould. 41% of beetle-occupied trees were in high-risk VTA categories and scheduled for felling	Urban parks can act as refuges for O. eremita and other saproxylic beetles. Trees most valuable for beetles are also those judged dangerous for public safety
			Carpaneto et al. 2017	2012-2017	Italy	Review study	O. eremita, Lucanus cervus and other species non-lethal, standardised monitoring protocols and engage citizen science	Breeding sites detection	Pheromone-baited black cross window traps, pitfall traps, Conservation dog (“Osmodog”), citizen science	Monitoring protocols identified for each species, balancing detection, cost, and non-lethality. For O. eremita: BCWT pheromone traps proved efficient but must be checked often (avoid mortality). Detection dog outperformed wood mould sampling: >70% accuracy vs. ~50%. Faster, non-invasive, less harmful to larvae. Citizen science: 2,308 validated records from 695 participants. 73% accuracy. Provided…	Citizen science is highly effective, for monotoring rare species. O. eremita is the most elusive species, requiring pheromones or trained dogs for reliable detection. Demonstrates practical feasibility of large-scale insect monitoring with volunteers
			Chiari et al. 2012	Middle of June and the first week of August 2010	Italy	Observational field study	O. eremita habitat requirements at the southern margin of distribution	Larval and adult ecology, cavity (substrate) quality	Pitfall traps, wood mould sampling, generalized linear mixed models	Predictors of occurrence: Positive: >4 L wood mould, dry/half-moist wood mould, low soil contamination, trunk diameter, entrance hole size. Negative: wet cavities, high soil proportion in wood mould, low entrance height	Wood mould volume is the primary predictor of habitat suitability. Conservation must be tailored to local climates
			Chiari et al. 2014	August 2010	Italy	Field study	O. eremita larval competition, independence, or facilitation. Wood mould sampling efficiency	Larval evidence, breeding habitat traits and implications	Tree survey, wood mould sampling, multi-species occupancy models	O. eremita larvae showed no evidence of competition. Probability of detecting O. eremita higher when other chafer larvae also present	Confirms that wood mould amount is a primary determinant of occurrence. Wood mould sampling is a reliable detection method, but invasive
			Cizek et al. 2021	2016-2019	Czech Republic and Slovakia	Field study	Assess survival of O. barnabita in pollard willow networks of lowlands	Larval ecology, stand-level breeding implication	Beetle presence confirmed via adults, remains, larvae, or frass free variables: health, diameter, hollow size, surroundings, time since last pollarding	O. barnabita present in 31% of stands. At tree level: only 5% of trees occupied. Occupancy followed hump-shaped curve with intermediate health state best	Current populations are severely fragmented and threatened by extinction debt. Conservation needs: large-scale restoration of pollarding to create new hollows
			Dubois & Vignon 2008	3 July and 27 August 2005	France	Field study	O. eremita occupancy rate of hollow trees, population size per tree	Larval development, reproductive ecology, breeding implications	Pitfall traps, radio telemetry, capture–mark–recapture (CMR)	Coppiced stands impeded movement; dense vegetation reduced flight take-off and success	O. eremita can perform long-range movements (>700 m). Regional differences in dispersal capacity (France vs. Sweden). Highlights importance of landscape structure (open vs. coppiced orchards) for dispersal efficiency
			Dubois et al. 2010	2005-2008	France	Laboratory and field behavioural study	Quantify flight capacity of O. eremita	Breeding ecology	Flight mill experiments, body condition index	Flight distances: max single flight: 1,454 m. Max cumulative flight: 2,361 m. Females flew significantly further and faster than males. Flight completion decreased with trial duration	Females: disperse when in poorer body condition, suggesting a residual dispersal strategy to colonize new sites, forage and ensure gene flow. Both sexes disperse under different conditions; management must account for adult food resources to maintain good body condition and dispersal ability
			Gouar et al. 2015	Survey was conducted over 5 years (2004-2008)	France	Demographic field study	O. eremita sex-specific demographic parameters and methodological reliability	Life cycle background, breeding ecology, tree species differences affect breeding	Pitfall traps, radio-tracking, elytron length, body mass, body condition index	Recapture rates: males 3 times higher than females. Sex ratios: highly variable across years, regions, and tree species	Sex ratio fluctuations may increase extinction risk in small populations. Male-biased catchability must be corrected in monitoring, otherwise population estimates are skewed. MRR is more representative than radio-tracking for demographic estimates, though combining methods is ideal
			Guzaitienė 2021	2017-2022	Lithuania	Applied methodological manual	Rear larvae and adults of O. barnabita for release into restored habitats	Breeding behaviour, larvae wintering	Pitfall trapping, adult breeding, larvae rearing	Successfully established ex situ population. Standardised substrate mix and container conditions produced viable larvae and pupae. Confirmed larval survival through multiple winters and successful cocoon formation	First structured ex situ breeding methodology for O. barnabita. Demonstrated that artificial substrates are effective for full life cycle. Seasonal manipulation of temperature/humidity is critical to mimic natural development. Nesting boxes are a useful but temporary substitute
			Hedin et al. 2008	July-August 1998-2000	Sweden	Radio telemetry field study	O. eremita dispersal distance and rate	Larval development, adult ecology	Adults tagged with Holohil LB-2 transmitters, pitfall traps	82–88% of adults stayed in natal tree. Adult moving distances 10–180 m, most <50 m	O. eremita is highly sedentary. Dispersal distances are very limited. Many current Swedish populations represent extinction debt
			Hilszczanski et al. 2014	2010-2012	Poland	Experimental conservation study	Artificial boxes with substrate can serve as temporary breeding habitat for O. barnabita	Direct evidence of breeding success in boxes	Larval rearing in artificial boxes with humidity, temperature tracing	18/20 stocked boxes still had O. barnabita after 1–2 years	Artificial boxes are a viable conservation tool, providing safe temporary habitat for O. barnabita when natural hollows are lost. Attractiveness might be improved by inoculating with fungi or mimicking natural hollow chemistry
			Jönsson et al. 2004	n.d.	Sweden	Laboratory and field study	O. eremita nutrient richness of wood mould	Larval ecology, substrate	Collection of larval frass, fine wood mould. Micro–Kjeldahl	Larval frass significantly richer in nitrogen and phosphorus than fine wood mould. No significant nutrient difference between hollows with O. eremita absent and the fine fraction of occupied hollows	Supports hypothesis that O. eremita acts as a keystone species in hollow-tree ecosystems. Indicates functional role of saproxylic beetles goes beyond habitat use, they actively engineer habitat quality
			Landvik et al. 2016	September 5, 2012, to January 2013 and 11 September 2013 to 25 December 2013	Finland	Laboratory experimental study	O. barnabita nutritional role of different cavity substrates	Larval ecology, oviposition	Larval rearing experiments, microbial experiment, nutrient analyses	Best growth and survival on leaf humus. Frass: intermediate; supported growth to 2nd instar but declining nutrition over time. Brown-rot alone: poorest, high mortality, little growth. Unsterilized frass boosted early growth but caused higher mortality	Habitat quality is determined by inflow of outside organic matter, not just tree species or hollow size. O. barnabita larvae are polyphagous, feeding not mainly on decayed wood but on external subsidies (leaf litter, frass) accumulating in hollows
			Landvik et al. 2017	Summer 2011 and 2012	Finland and Latvia	Molecular phylogeographic study	O. barnabita phylogeographic structuring	Breeding population genetic variation and success alone is insufficient	Pheromone trapping, mtDNA COI sequencing	Found 26 haplotypes, with strong phylogeographic structuring. Finland population monomorphic. Evidence of genetic bottlenecks along expansion route, loss of diversity northward	Confirms strong phylogeographic substructuring within O. barnabita. Finnish population genetically impoverished, at risk of reduced evolutionary potential
			Larsson & Svensson 2011	2001-2002 and 2005-2009	Sweden	Field monitoring study	O. eremita and Elater ferrugineus, spatial and temporal variation in flight activity	Life cycle, cannot be directly inferred from trap catch	Pheromone trapping, trap designs tested, pitfall traps	O. eremita density stable across years. E. ferrugineus density highly fluctuating	Pheromone trapping is highly selective and efficient for detecting O. eremita. Predator–prey flight activity is correlated, but population dynamics differ, which may explain why E. ferrugineus is rarer
			Larsson et al. 2003	2001 field season, 40 days	Sweden	Laboratory and field study	O. eremita role of odor in habitat colonization and dispersal	Mating and colonization are tightly linked to pheromone emission, pheromone traps could assist in population detection	Headspace sampling, gas chromatography–mass spectrometry, different trapping methods, electroantennography	Pheromone released exclusively by males, at high rates, female beetles strongly attracted to the synthetic pheromone in traps	Male signal is likely a sexually selected trait, used to attract females and compete for mates. Pheromone may also function as a habitat advertisement
			Lindman et al. 2020	1995-2019	Sweden	Long-term field study	O. eremita long-term metapopulation dynamics	Breeding habitat dynamics, landscape-scale continuity	Pitfall traps, individual elytral marking, Craig’s model	Population size: average per tree: 2.8–14.2 beetles and max in single tree: 103 individuals. Extinction predictors: higher in late-successional trees with large diameters and lower entrance heights	O. eremita persists via continuous colonisation–extinction turnover in hollow oaks. Colonisation limited by connectivity, conservation must maintain clusters of hollow oaks
			Lindman et al. 2022	From July 2019 to August 2020	Sweden	Observational field study	How microclimate in hollow trees affects the occurrence and body size of O. eremita	Larval development, adult activity, breeding implications	Pitfall traps, CMR (Craig’s model), Statistical models	Microclimate buffering: hollows were cooler in summer, warmer in winter, and always had narrower temperature fluctuations than ambient	O. eremita selects warmer, more stable microclimates. Supports the temperature–size rule: warmer microclimates > faster development > smaller adults. Body size is not a good indicator of habitat quality
			Maurizi et al. 2017	2013–2016	Europe with field experiments in Italy	Review and applied field evaluation study	Osmoderma genus monitoring guidelines	Life cycle summary, reproductive ecology, implications for breeding	Pitfall and pheromone-baited black cross window traps, wood mould sampling	Standardized protocol for EU conservation. Different traps effectiveness	Monitoring choice must be region-specific. Pheromone monitoring allows detection even when hollows are inaccessible. Reinforces role of Osmoderma as an umbrella species
			Mosconi et al. 2017	2012-2016	Italy	Applied conservation study	Develop a reliable, non-invasive method for detecting O. eremita larvae in hollow trees	Direct breeding detection	Dog training protocol, field validation	The trained dog detected Osmoderma eremita with high accuracy, reaching about 93% success on odour filters under controlled tests and around 71–73% in natural hollow trees. Sensitivity in field conditions ranged between 55–69%, while specificity was 73–77%, meaning the dog was reasonably good at both finding larvae when present and ignoring empty hollows. The dog also successfully discriminated O…	Trained dogs provide fast, non-invasive, and highly effective detection of O. eremita larvae. Dogs are ideal for large-scale monitoring, mapping colonised trees, and long-term surveys
			Oleksa et al. 2007	July 2003	Poland	Observational field study	O. eremita host tree preferences	Larval evidence, breeding habitat traits and implications	Live tree examination	O. eremita detected in 114 hollow trees (11%). Tree species preferences: strong preference for Tilia cordata (Small-leaved lime) (91% of records), secondary preference for Alnus glutinosa (Alder). Avoided: Acer platanoides (Norway maple) and Carpinus betulus (Hornbeam)	O. eremita is not strictly oak-dependent. Suggests the species is opportunistic in host choice. Conservation must therefore protect networks of hollow trees across species
			Oleksa et al. 2012	2008-2009	Poland	Population genetic study	O. barnabita inbreeding, gene flow, and kinship structure	Siblings remain in natal cavity, breeding ecology	Hollow trees and pheromone traps, Non-lethal DNA sampling, AFLP genotyping	O. barnabita: strong kinship within single trees. Relatedness detectable up to 10 km. O. barnabita: average dispersal distance ≈ 200–500 m	Strong kinship within trees indicates limited effective dispersal and possible kin cooperation. Suggests female-biased dispersal, as males often remain near natal hollows
			Ranius & Hedin 2001	1995-1997	Sweden	Field study	Evaluation whether populations in single trees function as local populations within a metapopulation framework	Dispersal–breeding link	Pitfall traps, captured adults individually marked. Simulation modeling	Sex differences: none statistically significant after correcting for capture bias. Range: no dispersal >190 m detected despite ability to observe up to 1 km. Total captures: 839 individuals, 1,740 capture events	Dispersal distances very short (≤200 m), making species highly vulnerable to small-scale habitat fragmentation. Implies that isolated trees are unlikely to be recolonised after local extinction
			Ranius 2001	1996-1999	Sweden	Field study	O. eremita population size, temporal variability	Life cycle, adult behavior, breeding habitat	Pitfall traps, mark–release–recapture, Monte Carlo simulations, Coefficient of variation	Average population size: ~11 adults/tree/year. Population size varied more between trees than between years. Metapopulation level depends on maintaining multiple occupied trees	O. eremita fits a metapopulation structure: each tree is a local population. Asynchrony of local fluctuations stabilizes the metapopulation, reducing extinction risk. Long-term survival requires continuous regeneration of hollow trees within dispersal range
			Ranius 2002a	May and July in 1996	Sweden	Observational field study	O. eremita correlates with species richness of saproxylic beetles, function as an umbrella species	Larval ecology, multi species communities	Direct hollowed oak and wood mould inspection, statistical analyses	Presence of O. eremita a stronger predictor of richness than tree girth or stand size. Several Red List species positively correlated with O. eremita presence. No beetle species associated with absence of O. eremita	O. eremita is a reliable indicator of beetle richness in tree hollows
			Ranius 2002b	n.d.	Sweden	Observational field study	O. eremita, Elater ferrugineus, Tenebrio opacus, Larca lata, habitat requirements, occupancy, and fragmentation effects	Larval ecology, breeding habitat, adult reproduction and implication	Window and pitfall traps, wood mould sifting, simulation modelling	O. eremita, E. ferrugineus, T. opacus, L. lata all more frequent in larger stands. Population size of O. eremita: 11 adults/tree/year. 85% of individuals remained in natal tree entire life. Estimated ~15% dispersal between trees (30–190 m typical)	O. eremita conforms broadly to a metapopulation model. Habitat fragmentation reduces occupancy and increases extinction risk. Conservation requires: large clusters of hollow oaks
			Ranius 2007	1995-2001	Sweden	Demographic modeling field study	O. eremita extinction risks, metapopulation models, wood mould volume	Beetles life cycle, breeding habitat and implication	Mark–recapture estimates, wood mould volume, Monte Carlo simulations, observed occupancy	Carrying capacity strongly correlated with wood mould volume. Populations density-dependent: growth rate negatively related to beetles per litre of wood mould	Habitat quality (wood mould volume) is the single most important predictor of local population persistence. Demonstrates importance of temporal habitat continuity for saproxylic beetle conservation
			Ranius et al. 2009	1995-1997, 2005–2007	Sweden	Long-term field study	How O. eremita linked to tree age and successional changes in hollows	Breeding populations, wood mould	Pitfall traps, Craig’s model, simulation model	O. eremita found in 40 of 59 trees surveyed. Strongest predictors of population size: wood mould volume, entrance height, tree age, growth rate. Population density per litre of mould increased as growth rate decreased	Conservation must adopt a centuries-long perspective, ensuring continuous regeneration of oaks to maintain hollow supply. Proxies: trunk diameter and entrance size correlate with mould volume, but entrance size alone negatively correlated with beetle presence
			Ranius et al. 2011	1996, 1997-1998, 2000, 2007	Sweden	Field study	O. eremita tree characteristics and habitat connectivity, underestimation of area of occupancy	Larval ecology, wood mould	Wood mould sampling, GLMMs and logistic regression, model predictions	8 of 9 species, occupancy positively related to connectivity and at least one tree characteristic. Osmoderma eremita: occurrence linked to larger trunk circumference, moderate openness, and connectivity radius of 192 m	O. eremita is moderately dispersal-limited compared to rarer hollow-tree beetles. Demonstrates need for predictive habitat-based models in Red List assessments. Conservation: O. eremita, protect oak clusters within ~200 m
			Regione Emilia-Romagna, 2016	2014-2019	Italy	Applied conservation methodological guidelines	Produce larvae and adults of O. eremita for reintroduction, reinforcement, and introduction into target Natura 2000 sites	Confirmed breeding cycle, larval rearing density	Pitfall trapping, adult breeding, larvae rearing	Established a repeatable ex situ system producing viable larvae and adults. Demonstrated feasibility of artificial hollows (WMBs) as breeding surrogates. Generated large numbers of larvae/adults for reintroduction	First large-scale breeding and reintroduction plan for O. eremita in Europe. Ex situ breeding can produce strong cohorts without significant differences from wild beetles in size. Provide an effective bridge habitat, but require maintenance and careful placement
			Renault et al. 2005	Adults collected in summer 1995, larvae reared in lab through 1995-1997	France	Laboratory experimental ecophysiological study	O. eremita larvae critical thermal maximum (CTmax) and body water loss	Larval development context, breeding implications	Fresh/dry mass measurement, evaporative water loss experiments, microbalance recording, ANCOVA and Tukey’s tests	CTmax value: O. eremita: 45,6 ± 0,7°C (lowest tolerance). Sharp increase in water loss above ~35°C for O. eremita	O. eremita larvae are less heat tolerant than co-occurring cetoniid species, making them vulnerable to heat waves and climate change
			Sabatelli et al. 2023	Summer season in 2017 and 2018	Italy	Field study	O. eremita tree-related microhabitats, performance comparison of different trapping methods	Wood mould (substrate), confirmation of presence/absence of active populations	Traps used: Black Cross Window Traps (BCWT), Black Bottle Trap (BBT). Surveyed tree-related microhabitats	BBT caught slightly more individuals overall (21 vs. 15), but BCWT had slightly higher per-trap average efficiency. O. eremita abundance strongly tied to presence of cavities	Confirms veteran oaks with cavities are key habitats for O. eremita. Both BCWT and BBT are effective; BBT is cheaper and simpler, making it useful for large-scale surveys. Classic traps remain fully effective and still the benchmark
			Ranius et al. 2005	n.d.	Europe	Review study	Osmoderma genus distribution across Europe, habitat requirements, metapopulation structure	Natural (in-tree) reproduction only: larval development, egg numbers, cocoon formation.	Pitfall traps, odour detection, distribution mapping	Species has declined in all European regions. Populations are highly fragmented and often isolated. Oaks are the main host trees, followed by lime, willow, beech, fruit trees	O. eremita is a strong indicator and umbrella species for hollow-tree biodiversity. Habitat fragmentation is the main driver of decline. Monitoring must combine habitat surveys with selective pitfall trapping
			Smolis et al. 2023	7 July and 7 September 2016	Poland	Comparative observational field study	O. barnabita managed vs. unmanaged forests habitats comparison	Larval ecology	Surveyed living and dead trees, recorded hollow-tree traits, generalized linear models	O. barnabita found in 37 of 286 hollow trees. Beech (24% of hollows occupied) and oak (16.5%), less often ash and lime (<7%). Hollow trees more frequent in reserves (12.6%) than managed forests (5.3%). Occupancy rate: unmanaged 17.8% vs. managed 1.2%	O. barnabita depends on a diverse supply of hollow trees, especially dead or dying ones with large, elevated entrances. Managed forests are not always suitable due to scarcity of optimal hollows and reduced structural diversity
			Steffek et al. 2024	21 June - 4 August 2022, Wisconsin and 17 June - 9 August 2022, Illinois	North America (USA): Wisconsin and Illinois	Chemical ecology study	Pheromone components of O. eremicola	Non-invasive detection of active breeding populations for catching	Volatile collection and GC–MS, electroantennography, field bioassays, statistical analysis	Males of O. eremicola emit (R)-(+)-γ-decalactone; some also produced minor component γ-dodecalactone. E. abruptus females strongly attracted synthetic pheramone, confirming kairomonal role	Confirms γ-decalactone pheromone is a powerful monitoring tool for North American hermit beetles, just as in Europe. Strong attraction of predatory Elater abruptus parallels European E. ferrugineus ecology, convergent predator-prey relationship
			Svensson et al. 2009	From 11 July to 22 August, 2008	Sweden and Poland	Ecology and genetic study	O. eremita and O. barnabita enantiomers of the pheromone γ-decalactone for mate finding and species recognition	Larval development, breeding implications	Headspace collection, gas chromatography–mass spectrometry, synthetic pheromone lures, mtDNA COI gene sequencing	Both O. eremita and O. barnabita males release only the (R)-enantiomer of γ-decalactone. Genetic analysis confirmed deep divergence (~10.5% COI divergence) between Swedish O. eremita and Polish O. barnabita	Contrary to expectation, O. eremita and O. barnabita have no enantiomeric differentiation in pheromone signals. Same pheromone lure can monitor both species, simplifying large-scale surveys
			Svensson et al. 2003	From July to August 2001 and 2002	Sweden	Field-based observational and experimental monitoring study	O. eremita monitoring occurrence and occupancy of beetles in hollow trees	Air sampling can indirectly verify breeding sites when both sexes are present	Air sampling, gas chromatography–mass spectrometry, pitfall trapping	Strong correlation between pheromone detection and the presence of male O. eremita	Pheromone air sampling is a reliable complementary method to detect beetle occupancy where traditional methods fail. Confirms O. eremita’s role as an umbrella species
			Svensson et al. 2004	July 10 to August 12, 2002	Sweden	Experimental field study	O. eremita and Elater ferrugineus prey–predator chemical ecology	Pheromone signals central to O. eremita reproduction are simultaneously used by its predator, meaning reproductive cues may expose beetle populations to larval predation pressure	Headspace analysis + GC–MS, different trapping methods	Elater ferrugineus strongly attracted to O. eremita pheromone, O. eremita females also strongly attracted to the pheromone lures	Suggests the pheromone is a “master signal” in hollow tree ecosystems, exploitable by multiple species. Highlights potential predator–prey dynamics that could influence O. eremita breeding success.
			Svensson et al. 2011	Mid July to late August during 2002, 2005, 2006 and 2008	France	Field study	Test whether O. eremita follow fixed dispersal syndromes or condition-dependent strategies	Future breeding opportunities	Radio telemetry, pheromone trapping	Majority of individuals remain resident (natal hollow). Sex and body condition influence dispersal	Conditional dispersal prevents complete isolation but is insufficient if habitat networks fall below connectivity thresholds. O. eremita dispersal is best described as a mixed strategy: most individuals are philopatric residents, but some disperse depending on sex, condition, and environment
			Švedienė et al. 2024	10 July 2018 and 31 July 2019	Lithuania	Laboratory microbiological study	O. barnabita composition of cultivable larvae gut yeasts	L3–praepupa instars, microbial symbionts facilitate larval development	DNA sequencing of 26S rDNA	45 yeast strains isolated. Identified taxa: Ascomycota (82%) and Basidiomycota (18%)	Demonstrates a diverse mycobiome in O. barnabita larval gut, dominated by Ascomycota yeasts. Suggests polyphagous feeding ecology: larvae depend not only on dead wood but also on organic debris enriched with microbial biomass
			Taube et al. 2023	Late May to early August, 2023	Latvia	Applied conservation technology study	Osmoderma spp. non-lethal, automated monitoring system	Monitoring adults during flight, confirmation of presence/absence of active populations	Smart pheromone trap design, pitfall traps	Capture efficiency: smart traps 73 Osmoderma individuals < classic traps 727 individuals	Classic traps remain the gold standard for maximizing capture numbers when needed. Smart traps showed issues such as GSM transmission failures, sensor malfunctions in rain, and false activations from debris
			Valainis et al. 2015	2011-2014	Latvia	Field study	Distribution of O. barnabita and flight season phenology and dispersal ability	Local breeding sites, catching individuals	Different traps, CMR experiment	Phenology: earliest capture June 14; latest August 7. Dispersal distances: 131 m, 227 m, and 2090 m. Male/female trap ratio: 40% males, 60% females	Confirms pheromone traps as efficient and non-destructive for detecting O. barnabita. Suggests dispersal capacity may be higher than often assumed, but most individuals still remain close to natal tree
			Vernon & Vannier 2001	From 1995 to 1997	France	Laboratory ecophysiological study	O. eremita freezing susceptibility vs. freezing tolerance	Larval ecology	Cryoscopy experiments, fresh/dry mass measurements	O. eremita first–third instar larvae became freezing tolerant, surviving down to –16 to –20°C	Strong evidence that O. eremita belongs ecophysiologically with Cetoniinae rather than Trichiinae. Highlights importance of larval overwintering survival for species persistence at northern range
			Vignon 2015	1997-2013, 2001-2008	France	Long-term field study	O. eremita life history traits of metapopulations in rural substitute habitats	Life cycle, habitat quality, dispersal and breeding	Pitfall traps, mark–release–recapture, radio telemetry	Emergence timing: end of June – end of August; peak 10–15 July. Dead oak cavity, mean adult weight declined over 10 years. Living trees maintained stable adult weights. 14–16% of adults dispersed, same as Sweden. Females dispersed more than males, especially late in life, suggesting a colonization strategy	O. eremita in France occurs in very low densities compared to Sweden and Italy. Synchronous metapopulation fluctuations increase extinction risk. Resource depletion in cavities can reduce adult body size and fitness
			Zauli et al. 2014	10 June and 25 July 2012	Italy	Field study	Test pheromone-baited traps for monitoring presence and abundance of O. eremita and E. ferrugineus	Larval predation	Black Cross Window Traps, mark–recapture, visual encounter surveys, dispersal analysis, population estimates	Without pheramone O. eremita: only 13 individuals were caught. O. eremita: 4 females moved 201–523 m (median 353 m). Phenology: O. eremita active late June–July	Pheromone-baited traps are highly effective for detecting and estimating E. ferrugineus, less so for rare O. eremita. Predator/prey ratios strongly skewed (E. ferrugineus > O. eremita), opposite to northern Europe
